# Supplementary material for: Needing a drink: Rainfall and temperature drive the use of free water by a threatened arboreal folivore
Source: PLoS One. 2019 May 29;14(5):e0216964. doi: 10.1371/journal.pone.0216964 (PMC6541247; doi:10.1371/journal.pone.0216964)
Supplement: S1 Dataset — All data used in the study are available as supporting information. (XLSX) [file pone.0216964.s001.xlsx]

## Sheet: Drinking data
Order	Site	BD	Position	BDPair	TTree	TMin	TMax	Wind	Hum	Rain	QRain	DRain	TRain	RBoutL	DrinkT	Season	Vis
1	1	1	tree	1_1	19.9792	8.9	30	13	46	N	0	5	19.5	1	0.433267	Autumn	1
2	1	1	tree	1_1	19.9792	8.9	30	13	46	N	0	5	19.5	3	1.30468	Autumn	1
3	1	1	tree	1_1	22.0417	11.9	32	14	42.5	N	0	6	19.5	12	4.51698	Autumn	1
4	1	1	tree	1_1	22.9375	15.7	31.2	15.5	52.5	N	0	10	5	21	4.0903	Autumn	1
5	1	1	tree	1_1	20.6875	12.2	28.2	6.5	38	N	0	17	5	19	2.13597	Autumn	1
6	1	1	tree	1_1	20.6875	12.2	28.2	6.5	38	N	0	17	5	21	8.76203	Autumn	1
7	1	1	tree	1_1	20.5208	14.5	29.9	9	39	N	0	3	5	22	9.09665	Autumn	1
8	1	1	tree	1_1	19.6667	11.9	28.4	13	39	N	0	10	5	1	0.555283	Autumn	1
9	1	1	tree	1_1	19.6667	11.9	28.4	13	40	N	0	10	5	1.11667	1.11775	Autumn	1
10	1	1	tree	1_1	20.1667	11.9	28.4	13	40	N	0	11	5	27	13.7131	Autumn	1
11	1	1	tree	1_1	16.9583	9.3	27	11	46.5	N	0	5	35.5	25	13.1999	Autumn	1
12	1	1	tree	1_1	13.3958	7.9	21	19.5	42	N	0	2	35.5	19	2.22268	Autumn	1
13	1	1	tree	1_1	14.1667	5.9	23.2	13	41	N	0	10	35.5	32	4.87588	Autumn	1
14	1	1	tree	1_1	17.2292	9.3	26.2	11	43.5	N	0	13	35.5	29	3.81162	Autumn	1
15	1	1	tree	1_1	10.25	-0.9	20.5	7.5	44.5	N	0	16	35.5	34	6.79343	Autumn	1
16	1	1	tree	1_1	25.7083	15.2	35.5	16.5	24.5	N	0	9	16	4	0.95935	Spring	1
17	1	1	tree	1_1	25.7083	15.2	35.5	16.5	24.5	N	0	9	16	2	0.392267	Spring	1
18	1	1	tree	1_1	25.7083	15.2	35.5	16.5	24.5	N	0	9	16	5	0.174933	Spring	1
19	1	1	tree	1_1	25.7083	15.2	35.5	16.5	24.5	N	0	9	16	7	0.96485	Spring	1
20	1	1	tree	1_1	20.0625	7.7	28.6	10.5	25	N	0	11	16	3	1.1427	Spring	1
21	1	1	tree	1_1	22.8125	8.7	32.5	14	26.5	N	0	12	16	4	0.201567	Spring	1
22	1	1	tree	1_1	24.75	18.1	34.6	12	44	N	0	9	19.5	23	9.68358	Summer	1
23	2	3	ground	2_1	20.75	11.2	30.4	26	46	N	0	12	5	3	0.02905	Autumn	1
24	2	3	ground	2_1	20.75	11.2	30.4	26	46	N	0	12	5	1	0.649883	Autumn	1
25	2	3	ground	2_1	20.75	11.2	30.4	26	46	N	0	12	5	6	1.87982	Autumn	1
26	2	3	ground	2_1	19.3333	11.9	28.4	13	39	N	0	10	5	19	0.671533	Autumn	1
27	2	3	ground	2_1	19	12.1	28.6	11	40	N	0	11	5	42	0.434667	Autumn	1
28	2	3	ground	2_1	19	12.1	28.6	11	40.5	N	0	11	5	5	0.231833	Autumn	1
29	2	3	ground	2_1	16.2083	9.3	27	11	48	N	0	5	35.5	17	.	Autumn	1
30	2	3	ground	2_1	19.7917	13.9	27.7	14	48	N	0	6	35.5	21	.	Autumn	1
31	2	3	ground	2_1	13.0208	4.2	20.8	9	52.5	N	0	3	35.5	27	.	Autumn	1
32	2	3	ground	2_1	13.8333	4.1	24.5	9	54	N	0	4	35.5	14	.	Autumn	1
33	2	3	ground	2_1	13.1042	3.1	25.8	10	54	N	0	5	35.5	2	.	Autumn	1
34	2	3	ground	2_1	12.5833	2.4	24.2	4.5	40.5	N	0	11	35.5	30	12.256	Autumn	1
35	2	3	ground	2_1	12.5833	2.4	24.2	4.5	48	N	0	11	35.5	26	4.67697	Autumn	1
36	2	3	ground	2_1	14.2292	6.3	24.1	9.5	48	N	0	12	35.5	15	6.35767	Autumn	1
37	2	3	ground	2_1	14.2292	6.3	24.1	9.5	43.5	N	0	12	35.5	12	4.63988	Autumn	1
38	2	3	ground	2_1	10.9792	0.5	20.1	16.5	42.5	N	0	15	35.5	20	2.98988	Autumn	1
39	2	3	ground	2_1	9.8125	-0.9	20.5	7.5	42.5	N	0	16	35.5	9	5.12353	Autumn	1
40	2	3	ground	2_1	9.8125	-0.9	20.5	7.5	44.5	Y	7	0	35.5	1	0.283683	Autumn	1
41	2	3	ground	2_1	8.64583	2.2	14.3	26	56	N	0	2	35.5	1	0.571917	Autumn	1
42	2	3	ground	2_1	8.64583	2.2	14.3	26	81	N	0	2	35.5	1	0.888167	Autumn	1
43	2	3	ground	2_1	8.64583	2.2	14.3	26	81	N	0	2	35.5	1	0.926667	Autumn	1
44	2	3	ground	2_1	12.6667	6.2	19.9	9	56.5	Y	5	0	74	4	2.61598	Autumn	1
45	2	3	ground	2_1	7.5	0.7	15.7	14.5	61.5	N	0	2	15.5	20	3.05205	Winter	1
46	2	3	ground	2_1	7.5	0.7	15.7	14.5	65	N	0	2	15.5	1	0.49555	Winter	1
47	2	3	ground	2_1	8.58333	3.7	15.3	8	85.5	Y	1	0	15.5	7	1.46782	Winter	1
48	2	3	ground	2_1	7.72917	3.4	13	21	47.5	N	0	4	15.5	13	4.14448	Winter	1
49	2	3	ground	2_1	8.75	0	17.5	14	60.5	N	0	7	15.5	35	7.63127	Winter	1
50	2	3	ground	2_1	8.75	0	17.5	14	66	N	0	7	15.5	9	4.2831	Winter	1
51	2	3	ground	2_1	6.375	-3.3	16.1	9	67.5	N	0	10	15.5	18	4.98622	Winter	1
52	2	3	ground	2_1	11.2292	3.4	17.2	13	62	N	0	5	89	16	1.98917	Winter	1
53	2	3	ground	2_1	8.97917	-0.4	18.4	11	64	N	0	6	89	21	4.6176	Winter	1
54	2	3	ground	2_1	8.97917	-0.4	18.4	11	59	N	0	6	89	4	1.00452	Winter	1
55	2	3	ground	2_1	9.45833	1.5	17.8	13	64	N	0	7	89	11	.	Winter	1
56	2	3	ground	2_1	12.5	6.1	21.9	15.5	61	Y	6	0	89	7	4.23507	Winter	1
57	2	3	ground	2_1	12.5	6.1	21.9	15.5	61	Y	6	0	89	2	0.721767	Winter	1
58	2	3	ground	2_1	11.3542	10.2	17	13	63.5	N	0	1	89	15	3.42377	Winter	1
59	2	3	ground	2_1	9.875	-0.1	20.2	9	63	N	0	7	89	15	1.66045	Winter	1
60	2	3	ground	2_1	10.5208	5.6	20.8	15	46.5	N	0	2	58.5	16	2.63753	Spring	1
61	2	3	ground	2_1	16.0208	4.1	26.7	17	53	N	0	5	58.5	18	2.38755	Spring	1
62	2	3	ground	2_1	23.375	6.5	29.8	24	27	N	0	6	16	29	6.1037	Spring	1
63	2	3	ground	2_1	23.0417	5.5	32.1	11	35.5	N	0	9	16	22	6.81377	Spring	1
64	2	3	ground	2_1	21.2917	6.9	30.2	10	31	N	0	2	16	6	1.95968	Spring	1
65	2	3	ground	2_1	29.1667	15.8	36.7	26	55.5	N	0	1	29.5	.	.	Summer	1
66	2	3	ground	2_1	35.9792	22.2	44.5	16	21.5	N	0	5	19.5	7	0.0505	Summer	1
67	2	3	ground	2_1	37	24.7	46.5	17	18	N	0	6	19.5	39	1.67968	Summer	1
68	2	3	ground	2_1	37	24.7	46.5	17	18	N	0	6	19.5	26	0.505717	Summer	1
69	2	3	ground	2_1	26.9375	18.1	34.6	12	44	N	0	9	19.5	20	5.34813	Summer	1
70	2	3	ground	2_1	26.9375	18.1	34.6	12	44	N	0	9	19.5	15	7	Summer	1
71	2	3	ground	2_1	24.8542	17.6	29.1	19	43	N	0	2	19.5	3	0.912517	Summer	1
72	2	3	ground	2_1	21.7917	9.9	29.5	7.5	29	N	0	3	19.5	30	10.475	Summer	1
73	2	3	ground	2_1	21.7917	9.9	29.5	7.5	29	N	0	3	19.5	3	1.16797	Summer	1
74	2	3	ground	2_1	23.5417	9	32.8	10	28.5	N	0	4	19.5	4	1.83593	Summer	1
75	2	3	ground	2_1	25.3542	18.9	33.7	19.5	47.5	N	0	4	103.5	9	3.88045	Summer	1
76	3	5	tree	3_1	18.9375	12.4	28.8	11	39	N	0	2	5	1	0.885617	Autumn	1
77	3	5	tree	3_1	13.6875	7.9	21	19.5	42	N	0	2	35.5	11	0.836717	Autumn	1
78	3	5	tree	3_1	12.2708	2.4	24.2	4.5	40.5	N	0	11	35.5	31	5.38165	Autumn	1
79	3	5	tree	3_1	9.52083	5.4	14	11	72	N	0	1	74	16	1.41383	Winter	1
80	3	5	tree	3_1	8.375	0.7	15.7	14.5	61.5	N	0	2	15.5	14	3.27662	Winter	1
81	3	5	tree	3_1	6.14583	-0.3	15.4	10	69.5	N	0	5	15.5	23	4.70868	Winter	1
82	3	5	tree	3_1	7.89583	6.2	11.6	21.5	82.5	N	0	1	15.5	11	2.05373	Winter	1
83	3	5	tree	3_1	10.8958	8.9	17.3	11	76.5	N	0	3	15.5	41	3.68567	Winter	1
84	3	5	tree	3_1	9.125	3.7	15.3	8	85.5	Y	1	0	15.5	12	0.663333	Winter	1
85	3	5	tree	3_1	4.54167	-5.6	13.1	12	66	N	0	6	15.5	22	2.42498	Winter	1
86	3	5	tree	3_1	4.54167	-5.6	13.1	12	64.5	N	0	6	15.5	14	0.91875	Winter	1
87	3	5	tree	3_1	4.54167	-5.6	13.1	12	66	N	0	7	15.5	6	0.671083	Winter	1
88	3	5	tree	3_1	13.875	11.5	17.3	15.5	42.5	N	0	3	15.5	1	0.899833	Winter	1
89	3	5	tree	3_1	13.875	11.5	17.3	15.5	42.5	N	0	3	15.5	6	0.307717	Winter	1
90	3	5	tree	3_1	13.875	11.5	17.3	15.5	42.5	N	0	3	15.5	8	0.779933	Winter	1
91	3	5	tree	3_1	13.875	11.5	17.3	15.5	42.5	N	0	3	15.5	9	0.888983	Winter	1
92	3	5	tree	3_1	6.8125	-2.6	15.7	10.5	59	N	0	6	15.5	23	2.62088	Winter	1
93	3	5	tree	3_1	7.47917	-1.1	15.6	13	67.5	N	0	8	15.5	25	1.63593	Winter	1
94	3	5	tree	3_1	11.6042	2	21.5	9.5	53.5	Y	41	0	89	22	2.23465	Winter	1
95	3	5	tree	3_1	10.25	4	18	11	65.5	N	0	4	89	1	0.655733	Winter	1
96	3	5	tree	3_1	10.25	4	18	11	65.5	N	0	4	89	13	0.8565	Winter	1
97	3	5	tree	3_1	7.54167	-0.6	15.8	11	63.5	N	0	2	89	1	0.899967	Winter	1
98	3	5	tree	3_1	7.54167	-0.6	15.8	11	63.5	N	0	2	89	1	0.674217	Winter	1
99	3	5	tree	3_1	7.54167	-0.6	15.8	11	63.5	N	0	2	89	1	0.0263333	Winter	1
100	3	5	tree	3_1	10.5417	4.7	20.7	10	56	N	0	6	89	1	0.848183	Winter	1
101	3	5	tree	3_1	10.5417	4.7	20.7	10	55.5	N	0	6	89	3	2.81328	Winter	1
102	3	5	tree	3_1	10.5417	4.7	20.7	10	56	N	0	7	89	22	0.761417	Winter	1
103	3	5	tree	3_1	11.125	2.3	20.3	8	56	N	0	10	89	11	2.51003	Winter	1
104	3	5	tree	3_1	11.125	2.3	20.3	8	56	N	0	10	89	9	1.699	Winter	1
105	3	5	tree	3_1	17.4375	10.8	13.7	15	81.5	Y	8	0	89	6	0.804067	Winter	1
106	3	5	tree	3_1	9.16667	-1.4	17.4	6.5	62	N	0	4	89	18	1.02813	Winter	1
107	3	5	tree	3_1	14.3125	4.6	22.2	8.5	56.5	N	0	6	89	9	2.15325	Winter	1
108	3	5	tree	3_1	14.7292	9.1	18.7	17	82	Y	7.5	0	89	10	2.36432	Winter	1
109	3	5	tree	3_1	15	4.3	20	7.5	82	N	0	1	120.5	4	0.248433	Spring	1
110	3	5	tree	3_1	14.0208	3.6	20.5	18.5	54	N	0	2	58.5	23	1.23775	Spring	1
111	3	5	tree	3_1	15.0833	1.5	24.1	9	47.5	N	0	3	58.5	18	1.91772	Spring	1
112	3	5	tree	3_1	15.0833	1.5	24.1	9	47.5	N	0	3	58.5	1	0.483333	Spring	1
113	3	5	tree	3_1	15.7083	4.1	25.7	15	43.5	N	0	3	58.5	12	1.46093	Spring	1
114	3	5	tree	3_1	22.7708	15.5	28.8	17	65.5	Y	13	0	16	3	0.0941333	Spring	1
115	3	5	tree	3_1	18.3125	8.1	26.5	12	43	N	0	1	16	31	4.03982	Spring	1
116	3	5	tree	3_1	23.5	10.6	33.9	7.5	28	N	0	4	16	28	1.09228	Spring	1
117	3	5	tree	3_1	24.7917	13.9	35.3	12	23	N	0	8	16	27	7.15282	Spring	1
118	3	5	tree	3_1	24.4375	9.1	33.5	8.5	23.5	N	0	13	16	1	0.927167	Spring	1
119	3	5	tree	3_1	24.4375	9.1	33.5	8.5	23.5	N	0	13	16	1	0.898233	Spring	1
120	3	5	tree	3_1	24.4375	9.1	33.5	8.5	23.5	N	0	13	16	1	0.894883	Spring	1
121	3	5	tree	3_1	24.4375	9.1	33.5	8.5	23.5	N	0	13	16	1	0.946333	Spring	1
122	3	5	tree	3_1	26.5	16.1	36.6	18.5	20.5	N	0	17	29.5	1	0.8593	Spring	1
123	3	5	tree	3_1	26.5	16.1	36.6	18.5	20.5	N	0	17	29.5	14	2.86057	Spring	1
124	3	5	tree	3_1	26.8125	11.4	39.8	9.5	18.5	N	0	18	29.5	1	0.94795	Spring	1
125	3	5	tree	3_1	26.8125	11.4	39.8	9.5	18.5	N	0	18	29.5	2	0.734133	Spring	1
126	3	5	tree	3_1	25.5833	20.2	30.7	14	62	N	0	1	29.5	1	0.840367	Spring	1
127	3	5	tree	3_1	25.5833	20.2	30.7	14	62	N	0	1	29.5	1	1	Spring	1
128	3	5	tree	3_1	25.5833	20.2	30.7	14	62	N	0	1	29.5	1	0.95225	Spring	1
129	3	5	tree	3_1	21.5	15.3	27.8	18.5	32.5	N	0	1	29.5	1	0.774617	Spring	1
130	3	5	tree	3_1	22.7917	8.8	31.6	16.5	32.5	N	0	2	29.5	1	0.7634	Spring	1
131	3	5	tree	3_1	22.7917	8.8	31.6	16.5	32.5	N	0	2	29.5	1	0.217217	Spring	1
132	3	5	tree	3_1	27.3333	19.6	33.4	10	37.5	N	0	4	29.5	1	.	Spring	1
133	3	5	tree	3_1	27.3333	19.6	33.4	10	37.5	N	0	4	29.5	24	5.85345	Spring	1
134	3	5	tree	3_1	29.7917	15.6	36.4	12	23	N	0	6	29.5	12	4.52535	Spring	1
135	3	5	tree	3_1	29.7917	15.6	36.4	12	23	N	0	6	29.5	1	0.8569	Spring	1
136	3	5	tree	3_1	29.7917	15.6	36.4	12	23	N	0	6	29.5	14	2.37777	Spring	1
137	3	5	tree	3_1	29.7917	15.6	36.4	12	23	N	0	6	29.5	1	0.77045	Spring	1
138	3	5	tree	3_1	25.7917	18.2	33.7	20.5	51	N	0	1	29.5	3	0.220417	Spring	1
139	3	5	tree	3_1	27.0833	15.8	36.7	26	55.5	N	0	1	29.5	1	0.969867	Summer	1
140	3	5	tree	3_1	27.0833	15.8	36.7	26	55.5	N	0	1	29.5	2	1.89453	Summer	1
141	3	5	tree	3_1	27.0833	15.8	36.7	26	55.5	N	0	1	29.5	1	1	Summer	1
142	3	5	tree	3_1	27.0833	15.8	36.7	26	55.5	N	0	1	29.5	1	0.781867	Summer	1
143	3	5	tree	3_1	28.6458	17.6	35.2	6.5	39	N	0	3	29.5	38	5.84987	Summer	1
144	3	5	tree	3_1	30.1667	19.2	35.1	11	31.5	N	0	4	29.5	36	0.969367	Summer	1
145	3	5	tree	3_1	31.0208	17.4	39.6	10	24	N	0	6	29.5	29	6.84352	Summer	1
146	3	5	tree	3_1	28.5625	24.4	39.2	16	43.5	Y	9	0	51	1	0.623417	Summer	1
147	3	5	tree	3_1	28.5625	24.4	39.2	16	43.5	Y	9	0	51	9	1.0096	Summer	1
148	3	5	tree	3_1	28.5625	24.4	39.2	16	43.5	Y	9	0	51	4	0.51495	Summer	1
149	3	5	tree	3_1	28.5625	24.4	39.2	16	43.5	Y	9	0	51	1	0.3531	Summer	1
150	3	5	tree	3_1	28.5625	24.4	39.2	16	43.5	Y	9	0	51	5	1.66765	Summer	1
151	3	5	tree	3_1	26.7292	17.2	34.2	15	35.5	N	0	6	51	7	2.06485	Summer	1
152	3	5	tree	3_1	29.5	17.1	37.3	9	29	N	0	8	51	1	0.031	Summer	1
153	3	5	tree	3_1	31.9375	24.2	41.4	8.5	26	N	0	10	51	2	0.571117	Summer	1
154	3	5	tree	3_1	31.9375	24.2	41.4	8.5	26	N	0	10	51	1	0.637283	Summer	1
155	3	5	tree	3_1	33.7917	23.8	41.3	18.5	32	N	0	12	51	4	2.86788	Summer	1
156	3	5	tree	3_1	33.7917	23.8	41.3	18.5	32	N	0	12	51	13	3.83253	Summer	1
157	3	5	tree	3_1	33.7917	23.8	41.3	18.5	32	N	0	12	51	7	3.55962	Summer	1
158	3	5	tree	3_1	33.7917	23.8	41.3	18.5	32	N	0	12	51	1	0.267917	Summer	1
159	3	5	tree	3_1	27.7083	22.7	37.2	23	43	N	0	14	51	1	0.783533	Summer	1
160	3	5	tree	3_1	29.375	18.9	37.6	12	40.5	N	0	15	51	1	0.829567	Summer	1
161	3	5	tree	3_1	31.2292	23	39.3	24	29.5	Y	2.5	0	51	1	1	Summer	1
162	3	5	tree	3_1	28.2083	20.5	37.9	17.5	48	N	0	1	51	1	0.672483	Summer	1
163	3	5	tree	3_1	.	22.8	37.1	17.5	58	Y	3.5	0	51	1	0.901167	Summer	1
164	3	5	tree	3_1	.	22.8	37.1	17.5	58	Y	3.5	0	51	1	0.868217	Summer	1
165	3	5	tree	3_1	.	22.8	37.1	17.5	58	Y	3.5	0	51	1	0.9349	Summer	1
166	3	5	tree	3_1	.	22.8	37.1	17.5	58	Y	3.5	0	51	2	0.103133	Summer	1
167	3	5	tree	3_1	.	22	33.4	9.5	87	N	0	1	51	1	0.387233	Summer	1
168	3	5	tree	3_1	30.375	21.5	37.1	10	40.5	N	0	5	51	1	0.510417	Summer	1
169	3	5	tree	3_1	32.1042	20.1	39.1	12	32.5	N	0	6	51	1	0.712	Summer	1
170	3	5	tree	3_1	30.1875	22.5	38.6	15	46.5	N	0	1	19.5	1	0.73255	Summer	1
171	3	5	tree	3_1	28.4583	22.1	36.9	18.5	41.5	N	0	2	19.5	5	2	Summer	1
172	3	5	tree	3_1	28.4583	22.1	36.9	18.5	41.5	N	0	2	19.5	1	0.89635	Summer	1
173	3	5	tree	3_1	28.0833	19.6	37.2	13	37.5	N	0	3	19.5	1	0.0346333	Summer	1
174	3	5	tree	3_1	28.0833	19.6	37.2	13	37.5	N	0	3	19.5	1	0.946617	Summer	1
175	3	5	tree	3_1	30.75	17.4	41	13	33	N	0	4	19.5	1	0.494	Summer	1
176	3	5	tree	3_1	30.75	17.4	41	13	33	N	0	4	19.5	1	0.94505	Summer	1
177	3	5	tree	3_1	30.75	17.4	41	13	33	N	0	4	19.5	2	1.17215	Summer	1
178	3	5	tree	3_1	27.1042	20.6	36.6	22	35.5	N	0	7	19.5	1	0.699617	Summer	1
179	3	5	tree	3_1	27.1042	20.6	36.6	22	35.5	N	0	7	19.5	7	1.85782	Summer	1
180	3	5	tree	3_1	26.1667	20.1	35.9	17.5	42	N	0	8	19.5	1	0.664067	Summer	1
181	3	5	tree	3_1	26.1667	20.1	35.9	17.5	42	N	0	8	19.5	2	0.572917	Summer	1
182	3	5	tree	3_1	26.1667	20.1	35.9	17.5	42	N	0	8	19.5	1	0.76095	Summer	1
183	3	5	tree	3_1	26.1667	20.1	35.9	17.5	42	N	0	8	19.5	1	0.77605	Summer	1
184	3	5	tree	3_1	25.8958	18.1	34.6	12	44	N	0	9	19.5	1	0.878633	Summer	1
185	3	5	tree	3_1	28.3542	18.1	36.9	10	38.5	N	0	10	19.5	7	0.5836	Summer	1
186	3	5	tree	3_1	28.3542	18.1	36.9	10	38.5	N	0	10	19.5	1	0.172667	Summer	1
187	3	5	tree	3_1	21.5	11	31	18.5	42.5	N	0	7	103.5	1	0.730733	Summer	1
188	3	5	tree	3_1	23.4792	13.3	34.6	17	30	N	0	8	103.5	5	1.25652	Summer	1
189	3	5	tree	3_1	21.5833	18.7	23.6	30.5	61.5	Y	6	0	103.5	2	0.533867	Summer	1
190	3	6	ground	3_2	20.3542	14.5	30.5	15	46	N	0	11	5	3	0.3245	Autumn	1
191	3	6	ground	3_2	20.3542	11.2	30.4	26	46	N	0	12	5	5	2.75253	Autumn	1
192	3	6	ground	3_2	20.3542	11.2	30.4	26	46	N	0	12	5	6	3.4831	Autumn	1
193	3	6	ground	3_2	20.3542	11.2	30.4	26	43	N	0	12	5	8	1.65547	Autumn	1
194	3	6	ground	3_2	19.1667	11.2	30.4	14	43	N	0	13	5	25	6.0066	Autumn	1
195	3	6	ground	3_2	20.6667	12.2	28.7	15	41.5	N	0	16	5	40	3.25737	Autumn	1
196	3	6	ground	3_2	20.6667	12.2	28.7	15	41.5	N	0	16	5	1	0.108333	Autumn	1
197	3	6	ground	3_2	19.7292	12.2	28.7	15	41.5	N	0	16	5	14	1.24502	Autumn	1
198	3	6	ground	3_2	19.7292	12.2	28.7	15	41.5	N	0	16	5	9	0.07205	Autumn	1
199	3	6	ground	3_2	19.625	12.2	28.2	6.5	38	N	0	17	5	1	1.00008	Autumn	1
200	3	6	ground	3_2	18.9792	12.4	28.8	11	43.5	N	0	2	5	5	1.69675	Autumn	1
201	4	8	ground	4_2	8.875	3.3	18.3	18.5	55	N	0	3	74	3	1.14455	Autumn	1
202	4	8	ground	4_2	10.375	4.7	20.5	13	60	N	0	5	74	10	2.756	Autumn	1
203	4	8	ground	4_2	10.375	4.7	20.5	13	60	N	0	5	74	7	1.5073	Autumn	1
204	4	8	ground	4_2	10.375	4.7	20.5	13	60	N	0	5	74	3	0.792967	Autumn	1
205	4	8	ground	4_2	10.375	4.7	20.5	13	60	N	0	5	74	1	0.45105	Autumn	1
206	4	8	ground	4_2	10.375	4.7	20.5	13	60	N	0	5	74	1	0.6922	Autumn	1
207	4	8	ground	4_2	10.375	4.7	20.5	13	60	N	0	5	74	1	0.739833	Autumn	1
208	4	8	ground	4_2	10.375	4.7	20.5	13	60	N	0	5	74	1	0.0768167	Autumn	1
209	4	8	ground	4_2	10.375	4.7	20.5	13	60	N	0	5	74	2	0.70025	Autumn	1
210	4	8	ground	4_2	12.3333	6.2	19.9	9	56.5	Y	5	0	74	10	2.44713	Autumn	1
211	4	8	ground	4_2	12.3333	6.2	19.9	9	56.5	Y	5	0	74	2	1.02395	Autumn	1
212	4	8	ground	4_2	12.3333	6.2	19.9	9	56.5	Y	5	0	74	1	0.0843833	Autumn	1
213	4	8	ground	4_2	12.3333	6.2	19.9	9	56.5	Y	5	0	74	3	1.5646	Autumn	1
214	5	9	tree	5_1	25.6667	18.1	34.6	12	44	N	0	9	19.5	20	6.32552	Summer	1
215	5	9	tree	5_1	25.6667	18.1	34.6	12	44	N	0	9	19.5	5	0.0841167	Summer	1
216	5	10	ground	5_2	26.7083	16.8	34.9	11	38.5	N	0	5	19.5	1	0.340117	Summer	1
217	6	11	tree	6_1	26.125	16.6	36.1	14	39	N	0	2	29.5	4	0.835683	Summer	1
218	6	11	tree	6_1	25.625	17.5	33.9	14	39.5	N	0	4	51	7	0.667067	Summer	1
219	6	11	tree	6_1	28.8958	17.1	37.3	9	29	N	0	8	51	1	0.815667	Summer	1
220	6	11	tree	6_1	33.3542	24.1	42.9	17.5	29.5	N	0	11	51	8	2.8319	Summer	1
221	6	11	tree	6_1	33.3542	24.1	42.9	17.5	29.5	N	0	11	51	1	0.13185	Summer	1
222	6	11	tree	6_1	33.1875	25	39.1	25	39	N	0	13	51	20	6.01492	Summer	1
223	6	11	tree	6_1	32.6875	22.6	39	21	36.5	N	0	16	51	34	11.1486	Summer	1
224	6	11	tree	6_1	32.6875	22.6	39	21	36.5	N	0	16	51	52	3.76647	Summer	1
225	6	12	ground	6_2	17.875	12.1	28.6	11	40	N	0	11	5	6	1.74732	Autumn	1
226	6	12	ground	6_2	17.875	12.1	28.6	11	40	N	0	11	5	2	0.476833	Autumn	1
227	6	12	ground	6_2	12.6875	6.2	19.9	9	56.5	Y	5	0	74	1	0.0871	Autumn	1
228	6	12	ground	6_2	7.58333	-2.4	14.8	7	61.5	N	0	3	15.5	4	1.64647	Winter	1
229	6	12	ground	6_2	12.5833	4.2	20.1	24	67.5	N	0	2	15.5	2	0.781117	Winter	1
230	6	12	ground	6_2	12.5833	4.3	21.8	14	66	N	0	8	15.5	9	1.84005	Winter	1
231	6	12	ground	6_2	8.97917	0	17.5	14	66	N	0	7	15.5	2	1.2966	Winter	1
232	6	12	ground	6_2	8.97917	0	17.5	14	60.5	N	0	7	15.5	4	1.71323	Winter	1
233	6	12	ground	6_2	9.14583	1.5	17.8	13	64	N	0	7	89	2	0.957417	Winter	1
234	6	12	ground	6_2	7.3125	-0.6	15.8	11	63.5	N	0	2	89	6	3.72672	Winter	1
235	6	12	ground	6_2	10.0833	4.7	20.7	10	56	N	0	6	89	1	0.0635167	Winter	1
236	6	12	ground	6_2	23.5	13.6	30.9	25	37	N	0	1	16	9	2.96707	Spring	1
237	6	12	ground	6_2	24.2812	15.2	35.5	16.5	24.5	N	0	9	16	8	0.700617	Spring	1
238	6	12	ground	6_2	24.2812	15.2	35.5	16.5	24.5	N	0	9	16	7	2.58548	Spring	1
239	6	12	ground	6_2	18.875	8.7	32.5	14	26.5	N	0	12	16	3	1.24807	Spring	1
240	6	12	ground	6_2	27.9688	19.1	39.8	13	27.5	N	0	18	29.5	25	7.90933	Spring	1
241	6	12	ground	6_2	31.5938	24.5	40.8	16.5	29	N	0	21	29.5	16	4.73012	Spring	1
242	6	12	ground	6_2	27.9688	21.6	36.9	18.5	33	Y	2.5	0	29.5	15	3.2707	Spring	1
243	6	12	ground	6_2	22.5938	14.8	33.1	9	41	N	0	3	29.5	13	2.08578	Spring	1
244	6	12	ground	6_2	24.8125	19.6	33.4	10	37.5	N	0	4	29.5	7	2.87602	Spring	1
245	6	12	ground	6_2	24.9062	16	34.6	12	32	N	0	5	29.5	4	0.404617	Spring	1
246	6	12	ground	6_2	24	16.6	36.1	14	39	N	0	2	29.5	1	0.1125	Summer	1
247	6	12	ground	6_2	27.9062	17.4	39.6	10	24	N	0	6	29.5	.	.	Summer	1
248	6	12	ground	6_2	27.9062	17.4	39.6	10	24	N	0	6	29.5	13	2.26425	Summer	1
249	6	12	ground	6_2	29.625	24.4	39.2	16	43.5	Y	9	0	51	21	4.43298	Summer	1
250	6	12	ground	6_2	22.875	16.7	32.9	22.5	38	N	0	2	51	1	0.104583	Summer	1
251	6	12	ground	6_2	23.625	17.5	33.9	14	39.5	N	0	4	51	4	0.927567	Summer	1
252	6	12	ground	6_2	26	17.2	35.6	7.5	35.5	N	0	7	51	8	0.343933	Summer	1
253	6	12	ground	6_2	26	17.2	35.6	7.5	35.5	N	0	7	51	2	0.265367	Summer	1
254	6	12	ground	6_2	32.1562	24.2	41.4	8.5	26	N	0	10	51	10	0.190833	Summer	1
255	6	12	ground	6_2	32.1562	24.2	41.4	8.5	26	N	0	10	51	2	0.211917	Summer	1
256	6	12	ground	6_2	30.8125	23.8	41.3	18.5	32	N	0	12	51	8	0.0870833	Summer	1
257	6	12	ground	6_2	33.1562	25	39.1	25	39	N	0	13	51	19	4.82263	Summer	1
258	6	12	ground	6_2	33.1562	25	39.1	25	39	N	0	13	51	5	1.54793	Summer	1
259	6	12	ground	6_2	33.1562	25	39.1	25	39	N	0	13	51	1	0.175683	Summer	1
260	6	12	ground	6_2	27.3438	22.7	37.2	23	43	N	0	14	51	4	1.90128	Summer	1
261	6	12	ground	6_2	26.0312	18.9	37.6	12	40.5	N	0	15	51	2	1.70323	Summer	1
262	6	12	ground	6_2	26.0312	18.9	37.6	12	40.5	N	0	15	51	1	0.57815	Summer	1
263	6	12	ground	6_2	30.0625	22.6	39	21	36.5	N	0	16	51	10	4.39905	Summer	1
264	6	12	ground	6_2	30.0625	22.6	39	21	36.5	N	0	16	51	6	1.88143	Summer	1
265	6	12	ground	6_2	30.0625	22.6	39	21	36.5	N	0	16	51	6	3.83048	Summer	1
266	6	12	ground	6_2	31.2812	23	39.3	24	29.5	Y	2.5	0	51	5	3.53038	Summer	1
267	6	12	ground	6_2	26.125	22.7	35.3	17	74	Y	16.5	0	51	6	0.999167	Summer	1
268	6	12	ground	6_2	24.5938	20.1	36.9	9	39	N	0	1	51	13	2.08255	Summer	1
269	6	12	ground	6_2	29.5312	20	39.9	15	32.5	Y	15	0	51	6	0.265117	Summer	1
270	6	12	ground	6_2	29.5312	20	39.9	15	32.5	Y	15	0	51	10	0.0520667	Summer	1
271	6	12	ground	6_2	25.125	20.5	35.3	10	47.5	N	0	3	51	1	.	Summer	1
272	6	12	ground	6_2	25.125	20.5	35.3	10	47.5	N	0	3	51	1	.	Summer	1
273	6	12	ground	6_2	29.5	20.7	37.1	8.5	42	N	0	4	51	1	.	Summer	1
274	6	12	ground	6_2	32.1944	21.1	40.7	15.5	38	N	0	5	19.5	9	4.71013	Summer	1
275	6	12	ground	6_2	32.1944	21.1	40.7	15.5	38	N	0	5	19.5	10	3.07387	Summer	1
276	6	12	ground	6_2	32.1944	21.1	40.7	15.5	38	N	0	5	19.5	38	4.48562	Summer	1
277	6	12	ground	6_2	32.1944	21.1	40.7	15.5	38	N	0	5	19.5	72	0.356783	Summer	1
278	6	12	ground	6_2	32.1944	21.1	40.7	15.5	38	N	0	5	19.5	6	1.2073	Summer	1
279	6	12	ground	6_2	28.7222	22.5	38.6	15	46.5	N	0	1	19.5	10	1.49193	Summer	1
280	6	12	ground	6_2	28.9167	23.1	39.4	9	43	N	0	1	19.5	12	2.22317	Summer	1
281	6	12	ground	6_2	28.9167	23.1	39.4	9	43	N	0	1	19.5	2	1.32968	Summer	1
282	6	12	ground	6_2	29.3611	18.4	40.3	9.5	24	Y	1	0	19.5	18	1.82707	Summer	1
283	6	12	ground	6_2	27.4722	17.4	41	13	33	N	0	4	19.5	7	2.25598	Summer	1
284	6	12	ground	6_2	27.4722	17.4	41	13	33	N	0	4	19.5	6	1.59247	Summer	1
285	6	12	ground	6_2	35.5556	24.7	46.5	17	18	N	0	6	19.5	10	2.73907	Summer	1
286	6	12	ground	6_2	35.5556	24.7	46.5	17	18	N	0	6	19.5	5	3.7014	Summer	1
287	6	12	ground	6_2	25.9722	20.6	36.6	22	35.5	N	0	7	19.5	9	3.02422	Summer	1
288	6	12	ground	6_2	25.9722	20.6	36.6	22	35.5	N	0	7	19.5	3	1.22162	Summer	1
289	6	12	ground	6_2	26.8611	18.1	36.9	10	38.5	N	0	10	19.5	6	3.1297	Summer	1
290	6	12	ground	6_2	26.8611	18.1	36.9	10	38.5	N	0	10	19.5	2	1.38048	Summer	1
291	6	12	ground	6_2	18.7778	9.9	29.5	7.5	29	N	0	3	19.5	8	3.7828	Summer	1
292	6	12	ground	6_2	19.8889	9	32.8	10	28.5	N	0	4	19.5	8	3.66167	Summer	1
293	6	12	ground	6_2	24.6944	16.8	34.9	11	38.5	N	0	5	19.5	10	4.8901	Summer	1
294	6	12	ground	6_2	25.75	17.5	36.4	12	39	N	0	6	19.5	4	1.9677	Summer	1
295	6	12	ground	6_2	19.6389	15	28.4	28	45	N	0	3	103.5	1	0.923167	Summer	1
296	6	12	ground	6_2	19.6389	15	28.4	28	45	N	0	3	103.5	2	1.19375	Summer	1
297	6	12	ground	6_2	19.2778	13.5	29.8	22	47.5	N	0	5	103.5	2	0.981767	Summer	1
298	6	12	ground	6_2	19.2778	13.5	29.8	22	47.5	N	0	5	103.5	3	1.79922	Summer	1
299	6	12	ground	6_2	21.1389	13.3	34.6	17	30	N	0	8	103.5	1	0.950017	Summer	1
300	6	12	ground	6_2	21.1389	13.3	34.6	17	30	N	0	8	103.5	4	0.987233	Summer	1
301	6	12	ground	6_2	22.6389	18.7	23.6	30.5	61.5	Y	6	0	103.5	1	0.96875	Summer	1
302	6	12	ground	6_2	17.5	14.8	24.5	17.5	77	Y	3.5	0	103.5	1	1	Summer	1
303	6	12	ground	6_2	23.5833	17.4	33.1	12	51.5	N	0	2	103.5	3	1.406	Summer	1
304	6	12	ground	6_2	23.5	18.3	26.5	12	75	N	0	3	103.5	1	0.397917	Summer	1
305	7	13	tree	7_1	20.8125	11.2	30.4	26	46	N	0	12	5	2	1.1071	Autumn	1
306	8	15	tree	8_1	.	17.3	33.5	20.5	61.5	Y	2	0	16	39	13.0471	Spring	1
307	8	15	tree	8_1	.	17.3	33.5	20.5	61.5	Y	2	0	16	5	0.775767	Spring	1
308	8	15	tree	8_1	19.7708	8.1	26.5	12	43	N	0	1	16	20	1.40268	Spring	1
309	8	15	tree	8_1	27.7917	13.9	35.3	12	23	N	0	8	16	27	1.69637	Spring	1
310	8	15	tree	8_1	27.5	15.8	35	13	26	N	0	16	16	6	0.68375	Spring	1
311	8	15	tree	8_1	29.6875	21.6	36.9	18.5	33	Y	2.5	0	29.5	8	2.12593	Spring	1
312	8	15	tree	8_1	30.2083	16	34.6	12	32	N	0	5	29.5	3	1.65888	Spring	1
313	8	15	tree	8_1	30.2083	16	34.6	12	32	N	0	5	29.5	1	0.150467	Spring	1
314	8	15	tree	8_1	33.875	23.4	40.3	12	24	N	0	7	29.5	8	1.0702	Summer	1
315	8	15	tree	8_1	33.875	23.4	40.3	12	24	N	0	7	29.5	8	1.61492	Summer	1
316	8	15	tree	8_1	28.2708	20.5	37.9	17.5	48	N	0	1	51	6	0.327033	Summer	1
317	8	15	tree	8_1	28.2708	20.5	37.9	17.5	48	N	0	1	51	22	0.1486	Summer	1
318	8	15	tree	8_1	25.7292	20.1	36.9	9	39	N	0	1	51	6	1.39792	Summer	1
319	8	15	tree	8_1	31.25	23.1	39.4	9	43	N	0	1	19.5	3	1.469	Summer	1
320	8	15	tree	8_1	22.5833	9.9	29.5	7.5	29	N	0	3	19.5	1	0.634633	Summer	1
321	8	15	tree	8_1	22.5833	9.9	29.5	7.5	29	N	0	3	19.5	4	0.335417	Summer	1
322	8	15	tree	8_1	22.5833	9.9	29.5	7.5	29	N	0	3	19.5	4	0.504417	Summer	1
323	8	15	tree	8_1	25.3125	17.6	32.8	12	46	N	0	2	103.5	2	0.265833	Summer	1
324	8	15	tree	8_1	25.6458	18.9	33.7	19.5	47.5	N	0	4	103.5	1	0.80495	Summer	1
325	8	15	tree	8_1	25.6458	18.9	33.7	19.5	47.5	N	0	4	103.5	6	0.6927	Summer	1
326	8	15	tree	8_1	25.6458	18.9	33.7	19.5	47.5	N	0	4	103.5	2	0.725517	Summer	1
327	8	16	ground	8_2	7.14583	-3.3	15	9	69.5	N	0	4	15.5	14	5.01562	Winter	1
328	8	16	ground	8_2	22.7708	15.5	28.8	17	65.5	Y	13	0	16	2	1.98078	Spring	1
329	8	16	ground	8_2	22.7708	15.5	28.8	17	65.5	Y	13	0	16	1	0.779683	Spring	1
330	8	16	ground	8_2	22.7708	15.5	28.8	17	65.5	Y	13	0	16	78	13.5883	Spring	1
331	8	16	ground	8_2	29.875	21.6	36.9	18.5	33	Y	2.5	0	29.5	3	0.39975	Spring	1
332	8	16	ground	8_2	28.3958	22.7	37.2	23	43	N	0	14	51	1	0.7905	Summer	1
333	9	17	tree	9_1	28.5	19.6	37.2	13	37.5	N	0	3	19.5	26	5.9203	Summer	1
334	9	17	tree	9_1	28.5	19.6	37.2	13	37.5	N	0	3	19.5	4	2.11982	Summer	1
335	9	17	tree	9_1	30.7917	17.4	41	13	33	N	0	4	19.5	5	0.286183	Summer	1
336	9	17	tree	9_1	30.7917	17.4	41	13	33	N	0	4	19.5	5	1.24035	Summer	1
337	9	17	tree	9_1	34.5	22.2	44.5	16	21.5	N	0	5	19.5	12	0.2232	Summer	1
338	9	17	tree	9_1	27.25	20.6	36.6	22	35.5	N	0	7	19.5	1	0.6265	Summer	1
339	9	17	tree	9_1	27.25	20.6	36.6	22	35.5	N	0	7	19.5	10	2.3656	Summer	1
340	9	17	tree	9_1	25.9375	20.1	35.9	17.5	42	N	0	8	19.5	10	2.74002	Summer	1
341	9	17	tree	9_1	26.5833	21.1	38.3	20.5	36	Y	7	0	19.5	1	.	Summer	1
342	9	17	tree	9_1	26.5833	21.1	38.3	20.5	36	Y	7	0	19.5	4	0.280983	Summer	1
343	9	17	tree	9_1	28.4375	18.6	37.4	10	33	N	0	7	19.5	4	1.48595	Summer	1
344	9	17	tree	9_1	28.4375	18.6	37.4	10	33	N	0	7	19.5	5	0.911217	Summer	1
345	9	17	tree	9_1	23.3958	18.3	32.6	28	46	N	0	9	19.5	4	0.444633	Summer	1
346	9	17	tree	9_1	25.375	18.9	33.7	19.5	47.5	N	0	4	103.5	2	0.794533	Summer	1
347	9	18	ground	9_2	8.5625	2.2	14.3	26	56	N	0	2	35.5	1	0.0325833	Autumn	1
348	10	19	tree	10_1	14.7292	9.1	18.7	17	61	Y	7.5	0	120.5	3	0.992967	Winter	1
349	10	19	tree	10_1	25.8125	20.1	35.9	17.5	42	N	0	8	19.5	4	0.875783	Summer	1
350	10	19	tree	10_1	20.9583	9.9	29.5	7.5	29	N	0	3	19.5	4	0.0777667	Summer	1
351	10	19	tree	10_1	28.1042	17.5	36.4	12	39	N	0	6	19.5	9	2.28852	Summer	1
352	10	20	ground	10_2	23.1042	8.7	32.5	14	26.5	N	0	12	16	21	5.69042	Spring	1
353	10	20	ground	10_2	31.5833	19.1	39.8	13	27.5	N	0	20	29.5	16	8.18252	Spring	1
354	10	20	ground	10_2	31.5833	19.1	39.8	13	27.5	N	0	20	29.5	4	1.50553	Spring	1
355	10	20	ground	10_2	29.0208	21.6	36.9	18.5	33	Y	2.5	0	29.5	30	6.94428	Spring	1
356	10	20	ground	10_2	30.3333	15.6	36.4	12	23	N	0	6	29.5	4	1.48025	Spring	1
357	10	20	ground	10_2	30.3333	15.6	36.4	12	23	N	0	6	29.5	5	1.50895	Spring	1
358	10	20	ground	10_2	27.6042	15.8	36.7	26	55.5	N	0	1	29.5	2	0.154333	Summer	1
359	10	20	ground	10_2	27.6042	15.8	36.7	26	55.5	N	0	1	29.5	7	0.14225	Summer	1
360	10	20	ground	10_2	29.2917	24.4	39.2	16	43.5	Y	9	0	51	1	0.876783	Summer	1
361	10	20	ground	10_2	29.2917	24.4	39.2	16	43.5	Y	9	0	51	3	1.88837	Summer	1
362	10	20	ground	10_2	29.2917	24.4	39.2	16	43.5	Y	9	0	51	8	1.38072	Summer	1
363	10	20	ground	10_2	26.7708	17.5	33.9	14	39.5	N	0	4	51	1	0.127917	Summer	1
364	10	20	ground	10_2	26.7708	17.5	33.9	14	39.5	N	0	4	51	5	1.01422	Summer	1
365	10	20	ground	10_2	32.5625	24.2	41.4	8.5	26	N	0	10	51	12	0.413883	Summer	1
366	10	20	ground	10_2	32.5625	24.2	41.4	8.5	26	N	0	10	51	15	0.4308	Summer	1
367	10	20	ground	10_2	33.8333	23.8	41.3	18.5	32	N	0	12	51	4	0.0143333	Summer	1
368	10	20	ground	10_2	33.5	25	39.1	25	39	N	0	13	51	6	0.540483	Summer	1
369	10	20	ground	10_2	33.2917	22.6	39	21	36.5	N	0	16	51	1	0.91475	Summer	1
370	10	20	ground	10_2	31.8542	23	39.3	24	29.5	Y	2.5	0	51	1	0.884617	Summer	1
371	10	20	ground	10_2	.	20.1	36.9	9	39	N	0	1	51	4	1.80597	Summer	1
372	10	20	ground	10_2	35.0625	21.1	40.7	15.5	38	N	0	5	19.5	22	0.970067	Summer	1
373	10	20	ground	10_2	32.875	24.2	42	14.5	31.5	Y	4	0	19.5	9	0.7513	Summer	1
374	10	20	ground	10_2	31.625	23.2	39.4	7.5	39.5	Y	2.5	0	19.5	1	0.0143333	Summer	1
375	10	20	ground	10_2	31.625	23.2	39.4	7.5	39.5	Y	2.5	0	19.5	1	0.83595	Summer	1
376	10	20	ground	10_2	32.8125	18.4	40.3	9.5	24	Y	1	0	19.5	9	0.408517	Summer	1
377	10	20	ground	10_2	36.3333	22.2	44.5	16	21.5	N	0	5	19.5	1	0.0166667	Summer	1
378	10	20	ground	10_2	36.3333	22.2	44.5	16	21.5	N	0	5	19.5	4	0.0349	Summer	1
379	10	20	ground	10_2	36.3333	22.2	44.5	16	21.5	N	0	5	19.5	47	3.83695	Summer	1
380	10	20	ground	10_2	36.8333	24.7	46.5	17	18	N	0	6	19.5	1	0.0752667	Summer	1
381	10	20	ground	10_2	36.8333	24.7	46.5	17	18	N	0	6	19.5	1	0.0672	Summer	1
382	10	20	ground	10_2	27.9583	20.6	36.6	22	35.5	N	0	7	19.5	3	0.893733	Summer	1
383	10	20	ground	10_2	25.6458	20.1	35.9	17.5	42	N	0	8	19.5	7	2.35575	Summer	1
384	10	20	ground	10_2	23.5833	14.6	31.5	26	50	Y	5	0	19.5	4	2.16668	Summer	1
385	2	3	ground	2_1	.	7.3	21.5	21.5	35	N	0	11	5	1	.	Autumn	1
386	2	3	ground	2_1	.	7.3	21.5	21.5	35	N	0	11	5	1	.	Autumn	1
387	2	3	ground	2_1	.	7.3	21.5	21.5	35	N	0	11	5	4	.	Autumn	1
388	2	3	ground	2_1	.	5.9	25.3	6.5	45.5	N	0	12	5	1	.	Autumn	1
389	2	3	ground	2_1	.	5.9	25.3	6.5	45.5	N	0	12	5	1	.	Autumn	1
390	2	3	ground	2_1	.	11.1	26.4	18	53	N	0	13	5	2	.	Autumn	1
391	2	3	ground	2_1	.	12.9	26.3	15	46.5	N	0	14	5	1	.	Autumn	1
392	2	3	ground	2_1	.	12.9	26.3	15	46.5	N	0	14	5	3	.	Autumn	1
393	2	3	ground	2_1	.	8.1	25.8	14	46	N	0	15	5	1	.	Autumn	1
394	2	3	ground	2_1	.	8.3	27.5	13	40	N	0	17	5	1	.	Autumn	1
395	2	3	ground	2_1	.	9.6	27.4	13	43.5	N	0	21	5	6	.	Autumn	1
396	2	3	ground	2_1	.	9.6	27.4	13	43.5	N	0	21	5	1	.	Autumn	1
397	2	3	ground	2_1	.	9.6	27.4	13	43.5	N	0	21	5	1	.	Autumn	1
398	2	3	ground	2_1	.	9.6	27.4	13	43.5	N	0	21	5	1	.	Autumn	1
399	6	12	ground	6_2	.	10	25.8	12	48.5	N	0	9	5	1	.	Autumn	1
400	10	20	ground	10_2	.	7.6	26.5	7.5	43.5	N	0	16	5	5	.	Autumn	1
401	10	20	ground	10_2	.	7.6	26.5	7.5	43.5	N	0	16	5	2	.	Autumn	1

## Sheet: Leaf moisture - data
Collection	SampleID	Lat	Long	Species	Season	FW	DW	%W
1	S160	-31.1445	150.047	E. populnea	cool	3.5493	1.62	0.543572
1	S161	-31.1442	150.047	E. populnea	cool	2.7262	1.28	0.530482
1	S162	-31.1442	150.048	E. populnea	cool	5.0255	2.57	0.488608
1	S163	-31.1442	150.048	E. populnea	cool	6.6136	3.28	0.504052
1	S164	-31.144	150.047	E. populnea	cool	2.7536	1.3	0.527891
1	S165	-31.1439	150.047	E. populnea	cool	3.9893	1.9	0.523726
1	S174	-31.1463	150.046	E. albens	cool	2.1138	0.94	0.555303
1	S179	-31.1471	150.047	E. albens	cool	2.2691	1.12	0.506412
1	S180	-31.1472	150.047	E. albens	cool	3.45	1.59	0.53913
1	S186	-31.1466	150.048	E. dealbata	cool	2.4635	1.09	0.55754
1	S187	-31.1467	150.048	E. dealbata	cool	1.7601	0.84	0.522754
1	S194	-31.1467	150.049	E. dealbata	cool	3.0091	1.46	0.514805
1	S195	-31.1467	150.049	E. dealbata	cool	2.0055	0.96	0.521316
1	S198	-31.1471	150.049	E. dealbata	cool	3.6198	1.74	0.51931
1	S200	-31.1469	150.05	E. albens	cool	0.8697	0.5	0.425089
1	S201	-31.1474	150.05	E. albens	cool	4.419	2.16	0.511202
1	S202	-31.1475	150.05	E. albens	cool	2.5666	1.24	0.516871
1	S217	-31.1236	150.002	E. melliodora	cool	3.3691	1.51	0.551809
1	S219	-31.1233	150.002	E. melliodora	cool	4.1769	2.02	0.516388
1	S220	-31.1233	150.003	E. melliodora	cool	2.9627	1.43	0.517332
1	S223	-31.1235	150.003	E. melliodora	cool	2.0901	0.92	0.55983
1	S83	-31.1244	150.003	E. melliodora	cool	3.446	1.65	0.521184
1	S85	-31.124	150.003	E. melliodora	cool	4.8028	2.29	0.523195
2	S160	-31.1445	150.047	E. populnea	hot	6.13	2.54	0.585644
2	S161	-31.1442	150.047	E. populnea	hot	6.63	2.97	0.552036
2	S162	-31.1442	150.048	E. populnea	hot	6.75	2.74	0.594074
2	S163	-31.1442	150.048	E. populnea	hot	7.07	3.01	0.574257
2	S165	-31.1439	150.047	E. populnea	hot	5.87	2.68	0.543441
2	S174	-31.1463	150.046	E. albens	hot	8.08	3.76	0.534653
2	S179	-31.1471	150.047	E. albens	hot	9.42	4.42	0.530786
2	S186	-31.1466	150.048	E. dealbata	hot	7.7	3.65	0.525974
2	S187	-31.1467	150.048	E. dealbata	hot	7.08	3.72	0.474576
2	S194	-31.1467	150.049	E. dealbata	hot	10.15	5.25	0.482759
2	S195	-31.1467	150.049	E. dealbata	hot	7.05	3.47	0.507801
2	S198	-31.1471	150.049	E. dealbata	hot	8.41	4.21	0.499405
2	S200	-31.1469	150.05	E. albens	hot	8.76	4.35	0.503425
2	S201	-31.1474	150.05	E. albens	hot	10.29	4.96	0.517979
2	S202	-31.1475	150.05	E. albens	hot	9.4	4.37	0.535106
2	S217	-31.1236	150.002	E. melliodora	hot	5.27	2.16	0.590133
2	S219	-31.1233	150.002	E. melliodora	hot	3.67	1.52	0.585831
2	S220	-31.1233	150.003	E. melliodora	hot	3.78	1.62	0.571429
2	S223	-31.1235	150.003	E. melliodora	hot	3.83	2.15	0.438642
2	S327	-31.1464	150.048	E. dealbata	hot	7.28	3.18	0.563187
2	S83	-31.1244	150.003	E. melliodora	hot	2.34	1.11	0.525641
2	S85	-31.124	150.003	E. melliodora	hot	3.65	1.79	0.509589
2	T1	-31.1255	150.011	E. populnea	hot	6.78	3.03	0.553097
2	T10	-31.1348	150.032	E. populnea	hot	5.88	2.46	0.581633
2	T11	-31.1308	150.029	E. melliodora	hot	7.91	3.56	0.549937
2	T12	-31.1307	150.029	E. populnea	hot	8.57	3.95	0.53909
2	T13	-31.1307	150.029	E. melliodora	hot	5.37	2.3	0.571695
2	T14	-31.131	150.029	E. melliodora	hot	5.6	2.75	0.508929
2	T15	-31.1401	150.028	E. populnea	hot	7.75	3.5	0.548387
2	T16	-31.1403	150.028	E. populnea	hot	8.17	3.73	0.543452
2	T17	-31.1446	150.028	E. populnea	hot	5.83	2.71	0.535163
2	T18	-31.1445	150.028	E. dealbata	hot	6.3	3.31	0.474603
2	T19	-31.1443	150.028	E. dealbata	hot	9.84	4.61	0.531504
2	T2	-31.1256	150.011	E. populnea	hot	4.92	1.94	0.605691
2	T20	-31.1444	150.027	E. populnea	hot	8.66	3.53	0.592379
2	T21	-31.1442	150.028	E. dealbata	hot	8.24	4.24	0.485437
2	T22	-31.1438	150.027	E. dealbata	hot	8.03	3.95	0.508095
2	T23	-31.1491	150.066	E. albens	hot	9.24	4.05	0.561688
2	T24	-31.1492	150.065	E. albens	hot	10.07	4.68	0.535253
2	T25	-31.1497	150.065	E. albens	hot	9.32	4.23	0.546137
2	T26	-31.1397	150.056	E. melliodora	hot	6.28	2.82	0.550955
2	T27	-31.1395	150.056	E. melliodora	hot	6.87	3.32	0.516739
2	T28	-31.1396	150.056	E. melliodora	hot	5.06	2.31	0.543478
2	T29	-31.1398	150.056	E. populnea	hot	3.51	1.58	0.549858
2	T3	-31.1321	149.997	E. populnea	hot	4.71	1.9	0.596603
2	T4	-31.1317	149.997	E. populnea	hot	3.28	1.46	0.554878
2	T5	-31.1365	149.997	E. populnea	hot	4.21	2	0.524941
2	T6	-31.1366	149.997	E. populnea	hot	3.81	1.82	0.52231
2	T7	-31.134	150.009	E. populnea	hot	3.54	1.55	0.562147
2	T8	-31.1341	150.008	E. populnea	hot	3.12	1.41	0.548077
2	T9	-31.1361	150.031	E. populnea	hot	5.9	2.67	0.547458
3	S160	-31.1445	150.047	E. populnea	hot	9.68	4.43	0.542355
3	S161	-31.1442	150.047	E. populnea	hot	12.32	5.65	0.541396
3	S162	-31.1442	150.048	E. populnea	hot	8.86	3.98	0.55079
3	S163	-31.1442	150.048	E. populnea	hot	9	3.93	0.563333
3	S165	-31.1439	150.047	E. populnea	hot	11.08	5.69	0.486462
3	S174	-31.1463	150.046	E. albens	hot	12.54	5.97	0.523923
3	S179	-31.1471	150.047	E. albens	hot	13.02	6.04	0.536098
3	S186	-31.1466	150.048	E. dealbata	hot	8.45	3.83	0.546746
3	S187	-31.1467	150.048	E. dealbata	hot	10.11	5.14	0.491592
3	S194	-31.1467	150.049	E. dealbata	hot	10.55	5	0.526066
3	S195	-31.1467	150.049	E. dealbata	hot	9.21	4.64	0.4962
3	S198	-31.1471	150.049	E. dealbata	hot	12.14	6.03	0.503295
3	S200	-31.1469	150.05	E. albens	hot	10.87	5.28	0.514259
3	S201	-31.1474	150.05	E. albens	hot	11.26	5.39	0.521314
3	S202	-31.1475	150.05	E. albens	hot	10.94	5.05	0.538391
3	S217	-31.1236	150.002	E. melliodora	hot	11.38	4.9	0.56942
3	S219	-31.1233	150.002	E. melliodora	hot	10.51	4.86	0.537583
3	S220	-31.1233	150.003	E. melliodora	hot	8.48	3.88	0.542453
3	S223	-31.1235	150.003	E. melliodora	hot	10.27	4.58	0.554041
3	S327	-31.1464	150.048	E. dealbata	hot	7.34	3.32	0.547684
3	S83	-31.1244	150.003	E. melliodora	hot	9.75	4.65	0.523077
3	S85	-31.124	150.003	E. melliodora	hot	10.41	4.67	0.551393
3	T1	-31.1255	150.011	E. populnea	hot	9.44	3.92	0.584746
3	T10	-31.1348	150.032	E. populnea	hot	8.06	3.66	0.545906
3	T11	-31.1308	150.029	E. melliodora	hot	9.46	4.16	0.560254
3	T12	-31.1307	150.029	E. populnea	hot	10.58	5.12	0.516068
3	T13	-31.1307	150.029	E. melliodora	hot	7.94	3.47	0.562972
3	T14	-31.131	150.029	E. melliodora	hot	12.21	5.5	0.54955
3	T15	-31.1401	150.028	E. populnea	hot	13.74	6.7	0.512373
3	T16	-31.1403	150.028	E. populnea	hot	13.46	6.35	0.528232
3	T17	-31.1446	150.028	E. populnea	hot	9.32	4.2	0.549356
3	T18	-31.1445	150.028	E. dealbata	hot	12.14	5.94	0.510708
3	T19	-31.1443	150.028	E. dealbata	hot	12.03	5.74	0.52286
3	T2	-31.1256	150.011	E. populnea	hot	8.09	4.02	0.50309
3	T20	-31.1444	150.027	E. populnea	hot	12.26	5.77	0.529364
3	T21	-31.1442	150.028	E. dealbata	hot	10.41	5.08	0.512008
3	T22	-31.1438	150.027	E. dealbata	hot	10.7	5.25	0.509346
3	T23	-31.1491	150.066	E. albens	hot	11.34	5.14	0.546737
3	T24	-31.1492	150.065	E. albens	hot	9.94	4.79	0.518109
3	T25	-31.1497	150.065	E. albens	hot	9.18	4.79	0.478214
3	T26	-31.1397	150.056	E. melliodora	hot	10.56	5.05	0.52178
3	T27	-31.1395	150.056	E. melliodora	hot	11.02	5.05	0.541742
3	T28	-31.1396	150.056	E. melliodora	hot	11.39	5.69	0.500439
3	T29	-31.1398	150.056	E. populnea	hot	9.28	4.29	0.537716
3	T3	-31.1321	149.997	E. populnea	hot	9.09	3.82	0.579758
3	T4	-31.1317	149.997	E. populnea	hot	9.51	4.62	0.514196
3	T5	-31.1365	149.997	E. populnea	hot	9.75	4.81	0.506667
3	T6	-31.1366	149.997	E. populnea	hot	10.95	5.57	0.491324
3	T7	-31.134	150.009	E. populnea	hot	10.55	5.23	0.504265
3	T8	-31.1341	150.008	E. populnea	hot	11.39	5.5	0.51712
3	T9	-31.1361	150.031	E. populnea	hot	9.74	4.74	0.513347
